# Supplementary material for: Targeted Analysis of Serum and Urinary Metabolites for Early Chronic Kidney Disease
Source: Int J Mol Sci. 2025 Mar 21;26(7):2862. doi: 10.3390/ijms26072862 (PMC11989156; doi:10.3390/ijms26072862)
Supplement: Supplementary file 1 [file ijms-26-02862-s001.zip]

Archive with 1 entries (1 files):
- ijms-3509700-supplementary.pdf
